# Supplementary material for: A network of bivalve chronologies from semi-enclosed seas
Source: PLoS One. 2019 Jul 30;14(7):e0220520. doi: 10.1371/journal.pone.0220520 (PMC6667151; doi:10.1371/journal.pone.0220520)
Supplement: S1 File — (XLSX) [file pone.0220520.s001.xlsx]

## Sheet: all chronologies
	Istria	Pašman	Živogošće	Drače
1969		1.048
1970		1.013
1971		1.2
1972		1.134
1973		1.03		1.045
1974		1.134		1.037
1975		0.858		0.788
1976		1.132		0.989
1977		1.044		1.111
1978	1.125	1.035		0.943
1979	1.114	0.966		0.882
1980	1.004	1.03		1.166
1981	1.035	1.058		1.052
1982	0.841	0.959	0.904	0.676
1983	0.995	0.882	1.173	1.053
1984	1.176	0.932	0.807	0.991
1985	0.959	1.256	0.745	1.073
1986	1.062	0.993	1.052	1.016
1987	0.933	0.949	1.15	1.14
1988	1.077	1.079	0.821	0.843
1989	1.078	0.963	1.012	1.103
1990	1.308	1.005	1.194	1.102
1991	1.293	1.124	1.153	1.04
1992	1.003	1.126	1.032	1.077
1993	1.005	1.14	1.08	1.113
1994	1.052	0.998	1.031	0.944
1995	1.127	0.96	0.91	0.969
1996	1.046	1.175	1.118	0.823
1997	1.132	1.001	1.014	1.177
1998	0.636	0.966	0.971	1.08
1999	0.889	0.857	1.105	1.046
2000	0.893	0.949	0.813	1.03
2001	0.889	0.812	1.051	1.07
2002	0.823	0.808	0.884	0.869
2003	0.938	0.76	0.905	1.107
2004	0.794	0.886	0.921	0.867
2005	0.998	0.927	1.017	0.921
2006	0.986	0.985	1.103	0.892
2007	0.995	0.83	1.026	0.984
2008	1.018	1.149	1.073	0.765
2009	0.962	0.998	0.821	0.978
2010	1.025	1.112	0.804	0.937
2011	0.956	0.993	1.056	1.135
2012	0.916	1.023	1.006	0.95
2013	1.299	1.041	0.99	0.984
2014	1.065		1.105	1.041
2015	1.06		1.187	1.093
2016	1.176

## Sheet: ADT
Year	Jan	Feb	Mar	APR	May	Jun	Jul	Aug	Sep	Oct	Nov	Dec
1993	-8.77788	-8.21112	-11.2283	-11.6319	-8.6706	-10.375	-11.6356	-7.80141	-9.68952	-11.2986	-10.9218	-9.97848
1994	-11.2867	-7.2889	-5.38718	-8.01378	-8.92004	-9.55218	-4.72002	-5.76162	-10.8475	-11.4743	-11.152	-12.7844
1995	-10.8934	-10.717	-12.6892	-11.8827	-12.6893	-11.0454	-14.7564	-12.5294	-11.5479	-10.6344	-5.82298	-8.8992
1996	-11.227	-10.8126	-4.25507	-9.33826	-1.93787	-4.86577	-6.23762	-6.31752	-6.2928	-7.62915	-12.2638	-16.9896
1997	-17.1262	-15.4498	-7.69861	-7.85524	-8.02004	0.00899227	-1.03066	-4.42228	-5.47294	-5.12739	-3.27354	-1.75519
1998	-3.20774	1.00094	-2.10766	-1.02795	-1.70148	-0.335448	-0.815043	-1.29428	0.293295	0.763243	2.75356	3.49656
1999	4.58471	3.62973	2.23159	2.17717	3.08613	3.23512	0.655699	0.216385	3.70984	5.56995	4.99832	0.828324
2000	3.96656	3.84824	2.98999	1.49472	0.921669	-0.00171006	1.16202	-1.09825	1.85224	6.02741	1.83816	-0.107295
2001	1.27099	0.966645	1.72929	3.26461	3.91385	3.26555	2.36721	1.35004	-0.409794	2.40088	4.06713	3.08269
2002	1.4522	0.116364	0.371796	0.652261	-0.861617	1.68364	2.99417	5.01284	4.3104	4.44717	5.06506	4.60884
2003	5.5833	8.41866	4.21312	3.64598	0.760946	0.115033	-0.380329	0.258764	0.408336	2.91985	3.7729	2.85907
2004	-0.267775	-2.34081	-0.216082	-2.08968	-1.24529	-2.27925	0.260792	0.780744	-0.406472	2.50307	3.82803	1.80512
2005	0.143635	3.83901	2.72683	-0.972849	-3.58994	-2.5329	-0.532452	-1.84768	-1.41571	-2.0083	-0.00307901	-0.427452
2006	-0.78133	-0.38069	-3.71036	-4.74822	-3.27696	-4.70457	-5.48079	-3.45722	-2.75943	-6.16845	-6.60517	-7.45118
2007	-7.7273	-7.38811	-8.99922	-8.67314	-6.99855	-4.97201	-6.26249	-7.98926	-10.6762	-9.1897	-9.272	-7.97732
2008	-7.82064	-8.81689	-8.16971	-5.98712	-1.89198	-5.08773	-4.95042	-4.24252	-5.14058	-6.90717	-7.58359	-2.92143
2009	0.861518	0.517337	1.43042	-0.536328	-0.994575	-0.87807	-2.81695	-0.202501	-3.79567	-4.69725	-3.87316	-2.24574
2010	1.61353	-0.8231	0.861373	0.193052	1.14619	1.46291	1.87641	0.543162	-0.268518	-0.165729	0.875876	1.47991
2011	0.782616	1.33792	3.98467	4.68657	5.66149	5.88726	3.85417	5.84582	2.00873	5.84921	7.44865	6.40732
2012	4.71708	5.57552	2.11682	2.06061	-0.987504	-0.953523	1.11025	1.48401	-0.871159	0.648575	0.652576	-1.16
2013	1.40581	-0.243177	0.8126	3.06934	1.47232	2.39343	0.110331	0.459434	2.00646	0.112226	2.17557	1.23144
2014	0.622662	0.224109	-1.2575	0.0656981	-2.02881	-0.805906	1.10582	4.92451	2.87	1.03262	2.44629	1.02922
2015	1.74217	0.850777	3.05255	0.472774	0.755079	1.99801	2.31207	3.41034	2.57392	3.48417	4.9205	3.57732
2016	2.03618	1.29802	2.55785	-0.374347	0.277677	-0.193585	0.134623	-1.55153	-0.510242	-0.643784	-1.01415	-3.91988

## Sheet: Živogošće chronology
	1	2	3	4	5	6	7	8	9	10	11	12	13	14	15	16	17	18	19	20		EPS	Sample depth
1968				0.727																			1
1969				1.1345																			1
1970				1.107																			1
1971				0.816			0.94																2
1972				1.1529			1.0415																2
1973				1.0333			0.8078																2
1974				1.3525			1.2169							1.2116								0.9178	3
1975				0.889			0.7725							0.8213								0.8769	3
1976				1.2288			1.0643							1.1361								0.791	3
1977				1.1131			1.0013							1.015								0.7907	3
1978				1.0336			1.1913							1.2766								0.6329	3
1979				0.6414			0.9521		0.7674					0.8517								0.6601	4
1980		0.8188		1.1231			1.3174	1.1542	1.4127					0.7848						1.6805		0.7126	7
1981		0.7904		1.1204	0.7115		1.2133	0.6641	1.2409					0.7161						0.654		0.8747	8
1982		0.9836		0.8647	0.9004	0.9651	0.8046	1.0553	0.6797			1.0211		0.8774		0.8693		0.9304		0.8669		0.9141	12
1983		1.2254		1.0396	1.062	1.2997	1.1236	1.2466	1.0112			1.2019	1.1924	1.1335		1.1247		1.2651		1.2376		0.8888	13
1984		0.8763		0.5412	1.0728	0.7786	0.8423	0.929	0.5857			0.8115	0.9025	0.7287		0.8761		0.762		0.7148		0.9276	13
1985		1.0116		0.6965	0.9824	0.5815	0.6638	0.746	0.6766			0.7224	0.5998	0.7438		1.042		0.9075		0.6685		0.9699	13
1986		1.3385	1.1967	0.7693	1.1142	0.8527	1.0674	1.0407	1.292			1.1636	0.7069	1.0854		0.99		1.0128		1.0177		0.9632	14
1987	0.9476	1.2044	0.8652	1.002	1.3399	1.3424	1.0287	1.4637	1.3293		1.0318	1.1481	1.1903	1.2114		1.3548		0.95		0.9777		0.9606	16
1988	0.7137	0.8708	0.8953	0.6982	0.8137	0.7846	0.7502	0.821	0.7289	0.8172	0.9556	0.7545	0.843	0.8696	0.74	0.6046	0.8751	0.9452		0.9749		0.9634	19
1989	0.9438	1.0726	0.8529	1.121	1.2145	1.2158	0.8533	0.615	0.9889	0.911	1.0606	0.938	1.103	1.0784	0.9259	1.0091	0.9736	0.9893		1.1156		0.9356	19
1990	1.2124	1.2506	1.0377	0.9878	0.8778	1.2143	1.0504	1.4208	1.4286	1.2873	0.8964	1.2947	1.3442	1.2945	1.2642	0.9766	1.1996	1.1142		1.2599		0.9293	19
1991	0.874	1.0776	1.1305	1.143	1.2738	1.3233	1.1173	1.0895	1.1752	0.739	1.099	1.1673	1.2889	1.0417	1.1098	1.2414	0.7231	1.1274		1.1636		0.9229	19
1992	0.9717	0.9509	0.9723	0.878	1.1382	1.1919	1.0272	1.0421	1.1091	1.0383	0.9751	1.0931	1.0151	1.1907	0.9618	0.9737	0.9845	1.2174		1.0231		0.8427	19
1993	1.2545	0.8945	0.93	0.9507	1.3128	1.1925	1.2272	0.9458	1.0001	1.349	0.8988	0.9386	1.267	1.0399	1.1276	1.0547	1.3824	1.1647	0.9904	0.7153		0.846	20
1994	1.1326	0.9237	1.0791	1.1822	1.1017	1.0201	1.0453	1.1297	1.0562	1.0666	1.1009	0.9071	0.8741	0.9809	0.9845	0.8973	1.0787	1.0869	0.9696	1.0511		0.7824	20
1995	0.9442	1.0058	0.7373	1.1547	0.871	0.7489	0.821	0.7011	1.0568	0.9707	0.6825	0.8156	1.1125	1.0647	0.9498	0.985	0.9322	0.8492	0.8279	1.066		0.7576	20
1996	1.465	1.1376	1.1718	1.1572	1.1029	1.127	1.1331	1.0217	1.1074	0.9308	1.1721	0.8234	1.1347	1.2854	1.0892	1.1538	0.8443	1.0809	1.0779	1.0568		0.7736	20
1997	1.2194	0.8346	1.2061	1.2869	0.5993	1.0568	1.0518	1.0288	0.8693	1.0323	1.196	0.8476	0.8703	1.1099	0.9365	1.1312	1.0621	1.0127	1.1182	0.8369		0.9133	20
1998	1.0599	0.8316	1.0792	0.956	0.9949	0.8204	0.8881	0.8302	0.927	0.9101	1.062	1.0519	1.0494	1.0277	1.1948	0.9465	0.9957	0.8757	1.4656	1.0197		0.9141	20
1999	1.2001	1.1523	1.1705	1.3287	0.6097	0.8851	1.0303	0.749	1.0303	1.1515	1.0891	1.1596	1.3129	1.1631	1.1087	1.054	1.2402	0.9518	0.9691	1.0852		0.9178	20
2000	0.6766	0.9271	0.7351	0.932	0.818	0.6532	0.8767	0.5586	0.7247	0.8598	0.8622	0.9291	0.9684	0.6282	0.9124	0.9899	0.8262	0.7818	0.6589	0.8919		0.8845	20
2001	0.9503	1.0841	1.2651	1.2567	0.8571	0.7583	1.0886	1.0316	1.1494	1.109	1.1664	1.1167	0.7877	1.2221	0.8674	1.1031	1.0271	1.0335	1.0325	1.0366		0.87	20
2002	0.9835	0.9965	0.6858	0.9251	0.8614	0.7407	0.8838	0.9827	0.9567	1.038	0.6035	1.0084	0.8366	1.0771	0.8012	0.8899	0.76	0.7956	0.8408	1.0197		0.8831	20
2003	0.7628	0.7317	0.7282	1.2539	0.832	0.7502	1.1582	1.0146	0.8897	0.7413	0.8612	1.2575	0.5466	0.7703	0.8028	1.0773	1.0676	1.0075	1.0302	0.9567		0.9029	20
2004	0.8845	0.5497	1.0578	0.7385	0.9754	1.0515	1.0009	0.9476	0.9682	0.9435	1.0555	1.2048	0.7831	0.6123	1.225	1.0122	0.9421	0.9634	0.7021	0.631		0.8396	20
2005	1.0385	1.0036	1.2218	1.1213	0.9796	0.894	0.9823	0.9092	1.0618	1.0755	1.1668	0.7863	0.9417	0.8739	1.0767	1.0125	1.1534	0.9108	1.0439	1.1454		0.8506	20
2006	0.8002	1.1729	1.2966	1.1056	1.2013	0.9241	1.1157	1.2361	1.129	1.186	1.2011	0.9872	1.1128	1.091	1.0865	0.9951	1.1528	0.9961	1.1151	1.0288		0.909	20
2007	0.859	1.0492	1.3037	0.9664	1.0551	1.0224	1.057	1.0633	0.9342	1.1586	1.3418	1.0618	0.9151	0.9123	1.003	0.8123	1.1122	1.1039	1.0657	0.9545		0.9355	20
2008	1.114	1.1996	1.0923	0.9817	1.2171	1.0894	1.2134	1.1445	1.0832	1.0054	1.0878	0.8839	1.0431	1.05	0.932	0.7861	1.0221	0.9899	1.1542	1.2312		0.9527	20
2009	0.7788	1.0012	0.4491	0.7432	0.7639	0.7732	0.5306	0.881	0.878	1.0223	0.5379	0.8622	0.9367	0.7463	0.841	0.6078	0.8783	0.7991	1.047	0.8828		0.9531	20
2010	0.5921	0.8322	0.6435	0.7514	0.9994	0.9832	0.6102	0.9291	1.039	0.5515	0.657	0.7769	0.5866	0.9066	0.8641	0.7245	0.6819	0.9798	0.9557	0.866		0.9368	20
2011	1.0265	0.7712	1.0955	1.1073	1.1084	1.1824	1.0637	1.2889	1.0149	0.9107	1.1402	1.1913	1.1885	1.0343	0.9242	0.9706	0.9099	1.0502	0.9929	1.0132		0.9382	20
2012	0.9467	1.1273	0.9326	1.1143	1.0982	1.1205	1.1771	1.1467	1.0378	0.8514	0.9048	1.1304	1.2362	0.8991	1.0049	0.7818	0.8426	0.9959	0.8034	0.9038		0.9466	20
2013	0.9003	0.9555	0.8675	0.5497	1.092	0.939	0.9606	0.9666	0.9	1.0148	0.9492	0.8913	1.1839	1.0092	0.9232	1.1075	0.9635	1.0127	1.003	1.1695		0.9197	20
2014	1.3749	1.0258	1.2026	1.0489	1.0097	1.2537	1.1217	1.0641	0.8158	0.968	1.0773	1.0522	1.1465	1.1842	1.23	1.3392	1.0206	1.0506	1.051	1.0785			20
2015	1.4453	1.3424	1.1558	1.1688	1.0787	1.4496	1.0562	1.0679	0.9277	1.1359	1.1955			1.2417	1.1202	1.3125	1.1026	1.168	1.0715	1.117			18

## Sheet: Drače chronology
Year	1	2	3	4	5	6	7	8	9	10	11	12	13	14	15	16	17	18	19	20	21	22	23	24	25	26	27	28	29		EPS	Sample depth
1924	1.436																															1
1925	1.431																															1
1926	1.3386																															1
1927	1.6793																															1
1928	1.5134																															1
1929	0.3716																															1
1930	0.9629																															1
1931	0.936																															1
1932	1.1045																															1
1933	0.9718																															1
1934	0.4831																															1
1935	0.8783																															1
1936	0.8725																															1
1937	0.8783																															1
1938	0.7671																															1
1939	0.552																															1
1940	0.994																															1
1941	0.7611																															1
1942	0.6171																															1
1943	0.2527																															1
1944	0.3652																															1
1945	0.8666																															1
1946	0.955																															1
1947	0.5804																															1
1948	0.995																															1
1949	0.4979																															1
1950	0.8796																															1
1951	0.6024																															1
1952	1.011																															1
1953	1.0787	0.949																														2
1954	1.1444	0.9994																														2
1955	0.908	0.7589																														2
1956	1.0228	1.1																														2
1957	0.9024	0.8002																														2
1958	1.0285	1.0818																														2
1959	1.1479	1.4478																														2
1960	1.1407	1.3215																														2
1961	1.2928	1.21																														2
1962	1.18	0.619																														2
1963	1.2872	0.9263																														2
1964	1.3658	0.6483																														2
1965	0.9568	0.8235																														2
1966	1.5374	0.8568																														2
1967	1.1078	0.5351																														2
1968	1.518	0.8855																														2
1969	1.5306	0.7036																		1.1534												3
1970	1.1784	0.8174													1.0639					1.1273		1.2717										5
1971	1.0505	0.8229			1.0814										1.2473		1.2358			0.873		1.1494										7
1972	0.7579	0.8583			1.0983										1.3521		1.0478	1.2589		0.7256		0.9658						1.3369				9
1973	1.1028	0.9173			0.7759					1.1956				1.0221	0.9562		0.8899	1.0759		0.6336		1.2543			1.2385			1.4899				12
1974	1.1667	1.2539			1.0061					1.056				0.9334	0.6862		1.1333	0.7768		1.1052		1.125			1.3182			0.778				12
1975	0.903	0.8844			0.9326					0.8045				0.7512	0.6514		0.6727	0.714		0.8861		0.6852			1.1012			0.4624				12
1976	1.2938	1.2201			1.2549					1.0439		1.0108		0.905	0.3662		0.9295	0.8508		1.2196		0.8424			0.8478			0.528				13
1977	1.2063	1.4903			1.3131					1.2295		0.8178		1.3256	0.7942		1.1197	0.9235		1.315		1.1386			0.8705			0.8946				13
1978	0.917	1.2461			0.4081					0.9641		0.8289		1.0767	0.7149		0.9126	1.0073		1.1029		0.8336	1.1216	0.8832	0.7875			1.1169				15
1979	1.2597	1.0943		1.1078	0.7203		0.9672			0.7483		0.9923		1.3653	0.6672		0.8706	0.9136	0.7678	0.7653	0.6869	0.642	1.0254	0.754	0.559	1.1996	0.8936	0.7303				21
1980	1.2483	1.0336		1.2762	1.0917		0.8815			0.9119	0.9714	1.3938		1.3194	1.4831		1.0384	1.5365	1.3171	1.0287	1.3483	0.7844	1.2341	1.2284	1.0499	1.3268	1.1101	1.1567	1.0442		0.3818	23
1981	1.197	1.1514		1.2074	1.2553		1.1594			0.7388	1.0714	1.0233	1.3462	1.2665	1.3315	0.5268	1.0018	1.1217	0.9636	0.8905	1.4766	0.5768	0.9215	0.8032	1.0869	1.0845	0.7973	0.9703	1.0454		0.2476	25
1982	0.8139	0.6851		0.675	0.7745		0.6443			0.8266	0.7114	0.7863	0.5879	0.5026	1.0402	0.73	0.7714	0.6413	0.7413	0.756	0.5794	0.5772	0.5084	0.4357	0.6315	0.6688	0.4802	0.753	0.6668		0.7039	25
1983	1.2144	1.078		0.9547	0.927		1.125		0.8076	1.0854	1.2982	1.1814	1.1494	0.8814	1.2732	1.2745	1.1245	0.9496	1.043	1.165	0.9817	0.8619	0.8854	1.1008	1.0605	0.847	1.0166	1.0876	1.008		0.8414	26
1984	0.9898	1.2014		0.6222	1.0684		1.0704		0.7191	0.9129	0.8357	0.8975	0.9136	0.9527	1.5338	1.1797	1.1199	1.3291	0.9684	1.0154	0.9737	0.7769	1.0464	1.1723	0.9314	0.8408	1.1798	1.0175	0.9134		0.9139	26
1985	1.0964	1.0583		0.9572	1.0436		1.1217		0.8619	1.2341	1.1852	1.094	1.073	0.5482	1.4949	1.0877	0.7484	0.9441	0.9795	1.3999	1.0435	1.092	0.9822	1.3319	1.0376	0.9496	1.3762	1.1362	0.9731		0.7921	26
1986	0.9391	1.172		0.9639	1.1541		1.1541	1.2306	0.8836	0.9483	1.0177	1.1619	0.9899	0.6436	1.2484	1.0515	0.8223	0.9005	1.0059	1.0857	0.8202	1.068	1.0353	1.3115	0.8568	0.7145	1.1335	1.1497	0.9073		0.8773	27
1987	1.3825	1.2523		1.1493	1.2406		1.125	1.1168	1.0847	1.271	1.04	1.1777	1.024	0.9985	1.1036	1.0711	1.2187	1.1935	1.065	1.1439	0.9173	1.2829	1.1107	1.0033	1.0666	1.1454	1.3108	1.1241	1.2217		0.8887	27
1988	0.7867	0.7491		0.7305	0.6122		0.9017	0.6272	0.7491	0.7544	1.0204	1.0557	0.6474	0.6353	0.9743	1.0045	0.8051	0.9996	0.8727	1.1325	0.7928	1.0065	0.6535	0.8071	0.7579	0.7573	0.913	1.106	0.9474		0.9038	27
1989	1.0073	1.3215		1.0585	1.227	0.9321	0.9013	0.9799	0.9441	1.0841	0.9967	1.1753	1.0371	1.1332	1.106	1.3925	1.0988	1.0706	1.4163	1.0416	0.998	1.2343	0.9756	1.1222	0.8204	1.0207	1.3411	1.3364	1.3036		0.9075	28
1990	0.9806	1.1856		1.15	1.0795	1.0652	1.2735	0.8503	1.2088	1.0147	1.1579	0.9645	0.8498	0.8841	0.9532	1.168	1.0317	1.0693	1.2296	1.2368	1.2534	1.071	1.0753	1.2514	1.2368	0.9892	1.3231	1.1775	1.0665		0.9146	28
1991	1.0162	1.1814		1.0824	0.9497	1.1194	0.9036	0.9237	0.9027	1.0416	0.923	0.8791	0.7004	1.1605	0.7766	1.201	1.0952	0.9447	0.9317	1.2823	0.9214	1.0783	1.2113	1.2971	1.1706	1.0443	1.0704	1.134	1.1251		0.9007	28
1992	1.0366	1.1272	1.2349	0.9902	1.0948	1.0687	0.9229	0.8831	1.0789	1.0946	0.8924	0.8603	1.0622	1.1019	0.8164	1.015	1.1171	0.9946	1.221	0.9359	1.0347	1.2028	1.3007	1.3803	1.1836	1.1717	0.9539	1.2266	1.2433		0.9089	29
1993	1.0208	1.2479	1.0445	1.1066	1.319	0.9535	1.0587	1.3331	1.2396	0.9482	0.9663	1.1693	1.7182	1.1204	1.0382	1.0195	0.8902	1.1701	1.0695	1.1936	1.1975	1.2038	1.2115	1.1705	0.9958	1.0002	1.0877	1.2205	1.1443		0.9225	29
1994	1.0038	1.0297	0.6989	1.0101	1.0699	0.6986	0.9147	1.0364	1.1894	0.8855	0.7766	0.8635	1.661	1.072	0.7586	0.932	1.1885	0.7203	0.8234	0.9092	0.9328	1.2598	0.8967	1.0672	0.9598	0.9009	0.7522	1.0287	1.0444		0.944	29
1995	1.0199	0.9262	0.9399	0.915	0.9521	0.9474	0.9235	1.1993	1.3456	0.9711	0.8854	0.8038	0.8913	1.3577	0.869	0.893	1.1555	1.0645	0.9454	0.6607	1.041	1.1152	0.8926	0.9277	1.0839	1.0374	0.827	0.8576	1.1182		0.9449	29
1996	0.8821	0.8796	0.3222	0.8857	0.9352	0.5257	0.7613	0.8833	1.0161	0.8327	0.7589	0.7273	0.6321	0.8084	0.7423	0.7488	0.9171	0.8734	0.8275	0.4123	1.0254	1.0975	1.1598	0.8049	0.9326	0.7424	0.6363	0.6519	0.9247		0.9438	29
1997	1.3497	1.4861	1.356	1.2271	1.0909	1.0808	1.2914	1.1775	1.2083	1.2744	1.1525	1.0497	1.0957	1.1626	0.9237	1.2342	1.2269	1.2706	1.2068	0.9109	1.1809	1.3171	1.0469	1.0601	1.2961	1.2646	1.0075	1.0463	1.1324		0.9502	29
1998	1.1787	1.2814	1.3389	0.9892	1.0814	1.714	1.0425	0.977	1.1886	1.1141	0.8857	0.7761	0.9809	1.3504	1.0472	1.2053	1.2973	1.0201	1.1789	0.8757	0.9126	1.2629	1.0382	0.8836	1.1976	1.1206	0.9163	0.9467	0.9195		0.9322	29
1999	1.3774	1.3375	0.7354	0.9278	1.1068	1.4218	0.7551	0.9591	1.1728	1.0549	1.1211	0.848	1.1438	1.0784	0.9987	0.8932	1.1344	1.2298	1.1599	0.5595	0.982	1.2972	1.0565	0.9288	1.1283	1.1417	0.7779	1.06	0.683		0.931	29
2000	1.0673	1.2732	1.4973	1.0455	0.8937	1.1005	1.1988	1.0562	1.0208	1.177	1.1269	1.1458	0.6821	1.2367	0.7465	1.0642	1.138	0.9695	0.7219	0.9318	1.1138	1.0152	1.0601	0.9436	1.0008	0.9935	0.9494	0.7931	0.9444		0.9322	29
2001	1.1724	1.1523	1.3048	1.0197	0.8241	1.0376	1.193	1.0032	0.9714	1.1818	1.1387	0.9517	0.9417	1.0601	1.0932	0.9519	1.0231	1.1124	1.0261	1.1422	1.1239	1.1815	1.1095	0.9324	1.3119	1.1814	0.9529	0.9679	1.0113		0.9363	29
2002	0.8244	0.6081	0.796	0.6529	0.554	0.6359	0.9574	0.9879	0.8128	0.9534	0.9959	0.9054	0.8549	0.841	0.8998	0.839	1.1002	0.879	0.9291	0.9879	0.9294	0.9334	0.7434	0.7068	1.2103	0.957	0.8044	1.0668	0.7554			29
2003	0.9717	0.7177	1.0489	1.1656	1.3166	1.1639	1.2761	1.0218	1.2529	1.229	1.175	1.0047	1.0058	0.9683	1.1161	0.9839	1.011	1.0372	0.6878	1.0141	1.3511	1.1329	1.2883	1.0508	1.2481	1.2146	1.0905	1.1766	1.0173			29
2004	0.5883	0.7028	0.5883	1.0222	0.7105	0.7804	0.8958	0.6286	0.8905	0.9178	1.2092	1.0737	0.9313	1.0439	0.9081	0.6354	1.0443	0.8918	0.6297	0.8447	0.9588	0.8915	0.8789	0.7875	0.9605	1.0955	1.1135	0.8569	0.6311			29
2005	0.6612	0.5635	1.0192	1.148	0.9005	0.9753	0.6966	1.0724	0.9423	1.0183	0.9039	1.0091	0.9787	1.0403	0.8691	0.7531	0.8376	1.0842	0.712	0.8641	0.9909	0.907	0.7808	0.9423	0.9155	1.01	0.9381	0.9645	0.8403			29
2006	0.7883	0.5575	1.2293	1.0309	0.9012	0.5547	0.6924	0.7513	0.9409	1.0282	1.0413	0.9813	0.8742	1.1237	0.941	1.1654	0.9883	0.7763	0.8224	0.9948	0.7953	0.8853	0.9609	0.7931	0.9157	0.8778	0.7423	0.8869	0.7868			29
2007	0.8975	0.8368	1.0937	1.0593	1.0091	0.9289	0.8881	1.3825	0.9883	0.9824	1.072	1.1278	0.812	0.8164	1.0782	0.8555	0.9482	0.917	1.0871	1.0885	1.1956	0.958	0.8227	0.8853	1.0749	0.9731	1.1528	0.9441	0.8401			29
2008	0.6689	0.661	0.9201	0.9249	0.773	0.8321	0.8327	0.871	0.8273	0.5864	0.7516	0.8862	0.9249	0.5956	0.8536	0.6436	0.4265	0.781	0.7133	0.709	0.7058	0.669	0.7792	0.7086	0.7121	0.8192	0.7568	0.7866	0.825			29
2009	0.7516	0.8303	0.8058	0.8887	1.0346	1.0077	1.017	0.8277	0.9624	1.074	1.0819	1.3012	1.5189	0.9724	1.0344	1.1585	0.9047	0.9537	1.07	1.2402	1.0354	0.9121	0.8908	0.6508	0.9391	1.0381	1.0382	0.9149	1.0462			29
2010	0.7213	0.9112	1.0285	0.9557	1.115	0.8584	0.922	1.2036	0.9342	0.9477	0.8307	1.0282		0.766	0.9605	1.0129	0.9735	1.1276	1.0769	1.1503	0.8614	0.8108	0.8763	0.8691	0.7837	0.9948	0.8513	0.8385	0.9231			28
2011	1.1006	1.1414	1.13	1.1298	1.2369	1.1029	1.2207	1.1371	0.9523	0.9941	1.058	1.2791		1.0828	1.165	1.0361	1.1114	1.188	1.2972	1.4354	1.1954	1.0425	0.9908	1.3097	0.978	1.0004	1.2011	1.1317	1.2307			28
2012	0.7143	0.8692	0.8106	1.0219	1.1416	1.0945	1.0167	0.7403	0.6913	1.1276	0.8559	0.9172		0.909	0.9987	1.0585	0.9494	0.7364	1.0895	0.9197	0.8496	0.7377	0.8402	1.3326	0.9584	0.9111	1.0836	1.1096	1.1683			28
2013	0.8325	1.0639	1.0296	1.0286	0.7867	0.9874	0.9943	1.0503	1.1227	0.8984	1.0505	0.7883		1.061	1.1848	1.0746	0.857	0.8755	0.8648	1.2529	0.7112	0.7306	1.0364	1.347	0.8951	0.7637	0.9336	1.165	1.2264			28
2014	0.8896	1.1646	1.0503	1.0537	0.9168	1.0715	1.1489	1.0761	0.8974	0.7833	1.0734	1.0596		1.0707	0.9508	1.396	1.0131	1.163	1.2391	0.9209	0.8469	1.0053	1.3782	1.1668	0.8135	0.9134	1.3198	0.8294	1.1001			28
2015	0.6842		0.9709	0.8622	1.2094	1.3314	1.1532	1.0541	1.0676	1.0431	0.9678			1.0213	1.1394		1.0619	0.9382	1.2981		1.2455	1.0999	1.1693			1.2334	1.1799	0.9661	1.2189			22
